# Supplementary material for: β-glucuronidase use as a single internal control gene may confound analysis in FMR1 mRNA toxicity studies
Source: PLoS One. 2018 Feb 23;13(2):e0192151. doi: 10.1371/journal.pone.0192151 (PMC5825026; doi:10.1371/journal.pone.0192151)
Supplement: S1 Table — (XLSX) [file pone.0192151.s001.xlsx]

## Sheet: Suplemental Table 1
S1 Table. FMR1, GUS, SDHA and EIF4A2 mRNA data obtained using relative standard curve real-time PCR method from peripheral blood mononuclear cell RNA of 33 PM and 33 control females.
Note: CGG1 and CGG2 labels represent CGG repeat size of the two alleles for each female participant. 3IC represents normalisation to average mRNA levels of GUS, SDHA and EIF4A2;
2IC represents normalisation to average mRNA levels of SDHA and EIF4A2.
ID	Group (1= control; 2=Premutation)	CGG1	CGG2	FMR1/GUS	FMR1/3IC	FMR1/2IC	GUS/2IC	SDHA/EIF4A2
13	1	83	40	1.1119	1.39701	1.65427	1.58126	1.58678
43	1	122	23	1.98864	2.88075	3.90869	2.10866	2.03915
5	1	78	30	0.779279	1.1976	1.67554	2.2854	1.30965
14	1	75	30	0.789963	1.14723	1.54171	2.10448	1.01912
25	1	87	30	1.45014	1.68146	1.95497	1.45362	1.14313
12	1	63	30	0.674348	1.17582	1.84957	2.89419	1.50057
1	1	61	31	1.16317	1.79884	2.53004	2.3143	1.38018
61	1	91	25	1.07574	1.65527	2.41337	2.47173	1.6865
4	1	66	30	0.912815	1.15641	1.46985	1.81312	1.6816
11	1	74	30	1.23972	1.42649	1.6053	1.36923	1.64374
59	1	101	24	1.73327	2.26968	2.78438	1.67319	1.1942
62	1	89	24	0.811032	1.23639	1.69367	2.20155	1.27527
3	1	70	32	0.824563	1.19454	1.5854	2.02964	1.49445
10	1	69	31	0.764397	1.06608	1.59493	2.48822	0.87159
60	1	88	32	1.50334	1.84649	2.23311	1.646	1.43924
44	1	111	23	2.34863	3.41907	4.78682	2.17209	1.2225
19	1	78	30	1.28675	1.65508	2.02525	1.67339	0.937927
9	1	69	23	0.85777	1.34248	1.9269	2.36917	1.72043
2	1	90	29	0.850986	1.03707	1.20248	1.51571	1.06423
15	1	108	21	0.783589	1.48195	2.8231	3.88595	1.99987
33	1	102	39	1.61904	2.14219	2.68486	1.75995	0.877992
42	1	94	30	1.1858	1.5699	1.97997	1.85022	1.16288
32	1	84	30	1.13289	1.49346	1.84672	1.7242	1.24535
20	1	80	23	1.11561	1.36973	1.71341	1.67191	1.58627
6	1	85	23	0.994714	1.53206	2.19031	2.32212	1.62175
8	1	87	24	1.2607	1.69208	2.1064	1.75941	1.27521
7	1	90	31	1.13104	1.70274	2.31787	2.16412	1.16563
50	1	113	30	1.39906	1.85995	2.30694	1.74349	1.7679
45	1	92	29	1.20485	1.72314	2.24345	1.96217	0.849582
31	1	95	20	1.45011	2.30126	3.27324	2.37952	0.985746
63	1	86	44	0.765625	1.07922	1.40534	1.95123	1.49551
51	1	97	24	1.92525	2.5487	3.14123	1.92856	1.48531
21	1	59	31	1.11895	1.53159	2.01734	1.80653	1.50418
24	2	34	32	0.849237	0.907621	1.00774	1.52037	1.19362
55	2	30	28	0.78115	0.986841	1.19929	1.72853	1.32958
56	2	29	28	0.74377	1.04242	1.34956	2.08379	1.10218
49	2	29	23	0.960487	0.887645	0.959927	1.14177	1.24638
66	2	31	23	1.46477	2.02036	1.79391	1.97667	1.17175
52	2	31	29	0.641752	0.865774	1.0758	1.77046	1.31632
29	2	31	29	0.76981	1.16917	1.61887	2.24621	1.15144
41	2	30	28	1.23906	1.03479	1.29069	1.79544	1.46112
30	2	36	30	1.11337	1.38089	1.60898	1.5587	1.20172
57	2	31	20	0.805513	1.0384	1.25656	1.64457	1.18284
65	2	33	28	0.783943	1.04014	1.29006	1.7443	1.34686
34	2	30	23	0.780645	0.996036	1.19911	1.61386	1.26459
22	2	35	20	0.940573	1.14272	1.34956	1.49539	1.25909
23	2	31	30	0.833238	1.20749	1.59359	1.95512	1.19841
64	2	34	22	1.12966	1.19614	1.47109	1.72673	1.10922
17	2	29	29	0.946765	1.25621	1.55768	1.78361	1.01973
28	2	36	31	0.634449	0.961485	1.31558	2.1874	1.49928
54	2	30	23	0.43833	0.707127	1.02668	2.47923	1.77278
46	2	29	23	0.809426	1.01706	1.21672	1.62913	1.59518
35	2	29	29	0.635477	0.985671	1.37033	2.26803	1.40382
40	2	36	31	0.637332	1.0661	1.59725	2.63876	1.42058
48	2	30	23	0.722959	1.21184	1.82429	2.67042	1.53798
18	2	28	22	0.765795	1.35993	2.17318	3.0042	1.24796
27	2	29	20	0.690361	1.0656	1.60464	2.5203	1.42443
37	2	29	18	0.905373	1.15811	1.52102	1.98034	1.1917
53	2	29	23	0.57482	0.916023	1.3342	2.48712	1.52308
58	2	30	24	0.831681	1.03652	1.26334	1.68321	1.44354
38	2	29	29	1.47146	1.74424	2.00433	1.5301	1.15426
47	2	30	20	1.52065	1.83623	2.08834	1.62976	1.68229
36	2	20	20	0.808123	0.827322	0.895653	1.24778	1.93127
16	2	31	30	0.817397	1.10083	1.39371	1.78538	1.33926
39	2	30	30	0.998948	1.29725	1.60049	1.72969	1.44246
26	2	32	20	0.563511	0.80476	1.0651	2.06626	1.12131
